# Supplementary material for: Quantifying rates of HIV-1 flow between risk groups and geographic locations in Kenya: A country-wide phylogenetic study
Source: Virus Evol. 2022 Mar 3;8(1):veac016. doi: 10.1093/ve/veac016 (PMC8962731; doi:10.1093/ve/veac016)
Supplement: veac016_Supp [file veac016_supp.zip]

Archive with 1 entries (1 files):
- Nduva-23-02-2022-Supplementary.docx
